# Supplementary material for: Feasibility of an At-Home Experimental Circadian Misalignment Induction for Adolescents
Source: Clocks Sleep. 2025 Jan 28;7(1):4. doi: 10.3390/clockssleep7010004 (PMC11843903; doi:10.3390/clockssleep7010004)
Supplement: Supplementary file 1 [file clockssleep-07-00004-s001.zip]

Archive with 1 entries (1 files):
- clockssleep-3359368-supplementary.xlsx
